# Supplementary material for: Context and Barriers to the Prescription of Nonoccupational Postexposure Prophylaxis Among HIV Medical Care Providers: National Internet-Based Observational Study in China
Source: JMIR Public Health Surveill. 2021 Mar 11;7(3):e24234. doi: 10.2196/24234 (PMC7995069; doi:10.2196/24234)
Supplement: Multimedia Appendix 2 [file publichealth_v7i3e24234_app2.xls]

## Sheet: Sheet1
31 provinces	HIV/AIDS cases
Sichuan	103587
Yunnan	96637
Guangxi	77143
Henan	54623
Guangdong	50488
Xinjiang	40115
Chongqing	36824
Guizhou	29907
Hunan	28204
Zhejiang	22753
Jiangsu	21231
Beijing	16833
Hubei	16228
Liaoning	14838
Anhui	14636
Shandong	11373
Jiangxi	11240
Shaanxi	10897
Fujian	10618
Heilongjiang	9317
Hebei	9246
Shanghai	8999
Shanxi	7159
Jilin	6452
Gansu	4473
Inner Mongolia	4044
Tianjin	3822
Hainan	2421
Qinghai	1891
Ningxia	1546
Tibet	660
