# Supplementary material for: Context and Barriers to the Prescription of Nonoccupational Postexposure Prophylaxis Among HIV Medical Care Providers: National Internet-Based Observational Study in China
Source: JMIR Public Health Surveill. 2021 Mar 11;7(3):e24234. doi: 10.2196/24234 (PMC7995069; doi:10.2196/24234)
Supplement: Multimedia Appendix 4 [file publichealth_v7i3e24234_app4.xls]

## Sheet: Sheet1
31 provinces	N	nPEP	proportion
Liaoning	80	43	0.5375
Yunnan	76	44	0.578947
Guangxi	60	35	0.583333
Henan	54	16	0.296296
Guangdong	51	37	0.72549
Heilongjiang	50	18	0.36
Sichuan	44	16	0.363636
Guizhou	40	24	0.6
Jilin	34	15	0.441176
Chongqing	32	16	0.5
Zhejiang	27	12	0.444444
Shandong	22	14	0.636364
Beijing	19	17	0.894737
Hebei	19	7	0.368421
Hubei	19	16	0.842105
Jiangsu	18	18	1
Anhui	17	3	0.176471
Shanxi	17	11	0.647059
Hunan	15	7	0.466667
Jiangxi	14	2	0.142857
Fujian	11	8	0.727273
Inner Mongolia	9	5	0.555556
Shanghai	7	6	0.857143
Tianjin	7	5	0.714286
Tibet	7	7	1
Gansu	6	2	0.333333
Shaanxi	6	5	0.833333
Xinjiang	6	3	0.5
Ningxia	5	0	0
Qinghai	3	0	0
Hainan	2	2	1
